# Supplementary material for: Non-Targeted Analysis (NTA) of Plasma and Liver from Sprague Dawley Rats Exposed to Perfluorohexanesulfonamide (PFHxSA), a Precursor to Perfluorohexane Sulfonic Acid (PFHxS)
Source: Toxics. 2025 Jun 21;13(7):523. doi: 10.3390/toxics13070523 (PMC12298034; doi:10.3390/toxics13070523)
Supplement: Supplementary file 1 [file toxics-13-00523-s001.zip]

Archive with 74 entries (70 files):
- Fig S1 -NTA  Batch Quality Control/
- Fig S1 -NTA  Batch Quality Control/Slide1.PNG
- Fig S1 -NTA  Batch Quality Control/Slide2.PNG
- Fig S1 -NTA  Batch Quality Control/Slide3.PNG
- Fig S1 -NTA  Batch Quality Control/Slide4.PNG
- Fig S1 -NTA  Batch Quality Control/Slide5.PNG
- Fig S4-A-Peak Areas for Detections in Plasma-rev1/
- Fig S4-A-Peak Areas for Detections in Plasma-rev1/Slide1.PNG
- Fig S4-A-Peak Areas for Detections in Plasma-rev1/Slide10.PNG
- Fig S4-A-Peak Areas for Detections in Plasma-rev1/Slide11.PNG
- Fig S4-A-Peak Areas for Detections in Plasma-rev1/Slide12.PNG
- Fig S4-A-Peak Areas for Detections in Plasma-rev1/Slide13.PNG
- Fig S4-A-Peak Areas for Detections in Plasma-rev1/Slide14.PNG
- Fig S4-A-Peak Areas for Detections in Plasma-rev1/Slide15.PNG
- Fig S4-A-Peak Areas for Detections in Plasma-rev1/Slide16.PNG
- Fig S4-A-Peak Areas for Detections in Plasma-rev1/Slide17.PNG
- Fig S4-A-Peak Areas for Detections in Plasma-rev1/Slide18.PNG
- Fig S4-A-Peak Areas for Detections in Plasma-rev1/Slide19.PNG
- Fig S4-A-Peak Areas for Detections in Plasma-rev1/Slide2.PNG
- Fig S4-A-Peak Areas for Detections in Plasma-rev1/Slide20.PNG
- Fig S4-A-Peak Areas for Detections in Plasma-rev1/Slide21.PNG
- Fig S4-A-Peak Areas for Detections in Plasma-rev1/Slide22.PNG
- Fig S4-A-Peak Areas for Detections in Plasma-rev1/Slide23.PNG
- Fig S4-A-Peak Areas for Detections in Plasma-rev1/Slide24.PNG
- Fig S4-A-Peak Areas for Detections in Plasma-rev1/Slide3.PNG
- Fig S4-A-Peak Areas for Detections in Plasma-rev1/Slide4.PNG
- Fig S4-A-Peak Areas for Detections in Plasma-rev1/Slide5.PNG
- Fig S4-A-Peak Areas for Detections in Plasma-rev1/Slide6.PNG
- Fig S4-A-Peak Areas for Detections in Plasma-rev1/Slide7.PNG
- Fig S4-A-Peak Areas for Detections in Plasma-rev1/Slide8.PNG
- Fig S4-A-Peak Areas for Detections in Plasma-rev1/Slide9.PNG
- Fig S4-B-Peak Areas for Detections in Liver-rev1/
- Fig S4-B-Peak Areas for Detections in Liver-rev1/Slide1.PNG
- Fig S4-B-Peak Areas for Detections in Liver-rev1/Slide10.PNG
- Fig S4-B-Peak Areas for Detections in Liver-rev1/Slide11.PNG
- Fig S4-B-Peak Areas for Detections in Liver-rev1/Slide12.PNG
- Fig S4-B-Peak Areas for Detections in Liver-rev1/Slide13.PNG
- Fig S4-B-Peak Areas for Detections in Liver-rev1/Slide14.PNG
- Fig S4-B-Peak Areas for Detections in Liver-rev1/Slide15.PNG
- Fig S4-B-Peak Areas for Detections in Liver-rev1/Slide16.PNG
- Fig S4-B-Peak Areas for Detections in Liver-rev1/Slide17.PNG
- Fig S4-B-Peak Areas for Detections in Liver-rev1/Slide18.PNG
- Fig S4-B-Peak Areas for Detections in Liver-rev1/Slide19.PNG
- Fig S4-B-Peak Areas for Detections in Liver-rev1/Slide2.PNG
- Fig S4-B-Peak Areas for Detections in Liver-rev1/Slide3.PNG
- Fig S4-B-Peak Areas for Detections in Liver-rev1/Slide4.PNG
- Fig S4-B-Peak Areas for Detections in Liver-rev1/Slide5.PNG
- Fig S4-B-Peak Areas for Detections in Liver-rev1/Slide6.PNG
- Fig S4-B-Peak Areas for Detections in Liver-rev1/Slide7.PNG
- Fig S4-B-Peak Areas for Detections in Liver-rev1/Slide8.PNG
- Fig S4-B-Peak Areas for Detections in Liver-rev1/Slide9.PNG
- SI Fig S2 Annotated Spectra/
- SI Fig S2 Annotated Spectra/Slide1.JPG
- SI Fig S2 Annotated Spectra/Slide10.JPG
- SI Fig S2 Annotated Spectra/Slide11.JPG
- SI Fig S2 Annotated Spectra/Slide12.JPG
- SI Fig S2 Annotated Spectra/Slide13.JPG
- SI Fig S2 Annotated Spectra/Slide14.JPG
- SI Fig S2 Annotated Spectra/Slide15.JPG
- SI Fig S2 Annotated Spectra/Slide16.JPG
- SI Fig S2 Annotated Spectra/Slide17.JPG
- SI Fig S2 Annotated Spectra/Slide18.JPG
- SI Fig S2 Annotated Spectra/Slide2.JPG
- SI Fig S2 Annotated Spectra/Slide3.JPG
- SI Fig S2 Annotated Spectra/Slide4.JPG
- SI Fig S2 Annotated Spectra/Slide5.JPG
- SI Fig S2 Annotated Spectra/Slide6.JPG
- SI Fig S2 Annotated Spectra/Slide7.JPG
- SI Fig S2 Annotated Spectra/Slide8.JPG
- SI Fig S2 Annotated Spectra/Slide9.JPG
- SI Figure S3 PFHxSA-N-glucuronide chromatogram.png
- Si Figure S5 6 Co-occuring PFAS.png
- Table S7-Final.xlsx
- toxics-3644925- SI Text and Tables-Final-proofed.pdf
