# Supplementary material for: Non-Targeted Analysis (NTA) of Plasma and Liver from Sprague Dawley Rats Exposed to Perfluorohexanesulfonamide (PFHxSA), a Precursor to Perfluorohexane Sulfonic Acid (PFHxS)
Source: Toxics. 2025 Jun 21;13(7):523. doi: 10.3390/toxics13070523 (PMC12298034; doi:10.3390/toxics13070523)
Supplement: Supplementary file 1 [file toxics-13-00523-s001.zip › Table S7-Final.xlsx]

## Sheet: Table S7
MS1 Feature, m/z	Theoretical (M-H)- mass, m/z	Theoretical Monoisotopic Mass, Da	Mass error, ppm	Plasma Retention Time, min	Assignment	Formula	DTXTox ID	CAS #	Confidence	Sciex/In-House/AMOS Library Fit	Found in Dosed Plasma?	Found in Plasma Vehicle?	Found in Dosed Liver?	Found in Liver Vehicle?	Found in Dosing Solution?	Found in Dosing Solution Vehicle (Corn Oil)?	Found in PFHxSA Standard?	Category
297.958	297.959	298.966	2.63	7.97	Perfluorobutanesulfonamide (PFBSA)	C4H2F9NO2S	DTXSID30880251	30334-69-1	2a	99.4	Yes	No	No	No	Yes	No	Yes	Impurity
313.953	313.954	314.961	2.54	8.62	Perfluoroetherbutane sulfonamide (PFEBSA)	C4H2F9NO3S	N/A	N/A	3	Not in Library	Yes	No	No	No	Yes	No	Yes	Impurity
347.955	347.956	348.963	1.69	9.51	Perfluoropentanesulfonamide (PFPeSA)	C5H2F11NO2S	DTXSID301026656	82765-76-2	2a	100	Yes	No	No	No	Yes	No	Yes	Impurity
348.939	348.94	349.947	1.44724	8.39	Perfluoropentane sulfonic acid (PFPeS)	C5HF11O3S	DTXSID8062600	2706-91-4	2a	100	Yes	No	No	No	No	No	No	Biotransformation Product
382.941	382.942	383.949	1.29785	9.63	Perfluorohexylsulfinic acid (PFHxSi)	C6HF13O2S	DTXSID601032911	115416-67-6	2a	94.8	Yes	No	Yes	No	Yes	No	No	Biotransformation Product & Trace Impurity
398.935	398.937	399.944	4.29	9.21	Perfluorohexanesulfonic acid (PFHxS)	C6HF13O3S	DTXSID7040150	355-46-4	1	100	Yes	No	Yes	No	Yes	No	Yes	Biotransformation Product & Trace Impurity
413.946	413.948	414.955	3.16224	11.03	Perfluoroetherhexane sulfonamide (PFEHxSA)	C6H2F13O3NS	N/A	N/A	3	Not in Library	Yes	No	Yes	No	Yes	No	No	Impurity
414.931	414.931	415.939	2.14493	9.61	5-Perfluoro(methoxy)pentane sulfonic acid	C6HF13O4S	DTXSID30881086	1651215-28-9	2b	Not in Library	Yes	No	Yes	No	No	No	No	Biotransformation Product
433.992	433.993	435	1.77192	10.3	4-[perfluoropentane-1-sulphonyl)amino]butanoic acid) (PFPeSAB)	C9H8F11NO4S	DTXSID5071888	68957-31-3	2b	Not in Library	Yes	No	No	No	No	No	No	Biotransformation Product
447.949	447.949	448.957	2.01362	11.79	Perfluoroheptanesulfonamide (PFHpSA)	C7H2F15NO2S	DTXSID601026643	82765-77-3	2a	100	Yes	No	Yes	No	Yes	No	No	Impurity
448.932	448.933	449.941	2.7131	10.27	Perfluoroheptanesulfonic acid (PFHpS)	C7HF15O3S	DTXSID8059920	375-92-8	2a	100	Yes	No	Yes	No	No	No	No	Biotransformation Product
455.957	455.958	456.965	2.35767	10.02	(Perfluorohexanesulfonamido)acetic acid (PFHxSAA)	C8H4F13NO4S	DTXSID401026647	1003193-99-4	2a	AMOS	Yes	No	No	No	No	No	No	Biotransformation Product & Trace Impurity
463.943	463.944	464.952	1.75668	12.1	6-Perfluoro(methoxy)hexylsulfonamide	C7H2F15NO3S	N/A	N/A	2b	Not in Library	Yes	No	Yes	No	Yes	No	Yes	Impurity
464.927	464.928	465.936	3.51022	10.5	6-Perfluoro(methoxy)hexane sulfonic acid	C7HF15O4S	DTXSID001032232	N/A	2b	Not in Library	Yes	No	Yes	No	No	No	No	Biotransformation Product
482.935	482.935	483.943	1.26104	11.56	Perfluorooctanesulfinic acid (PFOSi)	C8HF17O2S	DTXSID10904262	647-29-0	2a	AMOS	Yes	No	No	No	No	No	No	Biotransformation Product
483.987	483.989	484.997	4.90713	11.29	4-[(perfluorohexane-1-sulfonyl)amino]butyric acid (PFHxSAB)	C10H8F13NO4S	N/A	N/A	2b	Not in Library	Yes	No	Yes	No	No	No	No	Biotransformation Product
497.944	497.946	498.953	4.23339	12.78	Perfluorooctanesulfonamide (PFOSA)	C8H2F17NO2S	DTXSID3038939	754-91-6	1	100	Yes	No	Yes	No	Yes	No	Yes	Impurity
498.929	498.93	499.937	2.84609	11.2	Perfluorooctane sulfonic acid (PFOS)	C8HF17O3S	DTXSID3031864	1763-23-1	1	100	Yes	No	Yes	No	No	No	No	Biotransformation Product
513.942	513.941	514.948	-1.52	13.76*	Perfluoroetheroctane sulfonamide (PFEOSA)	C8H2F17NO3S	N/A	NA	3	Not in Library	No	No	No	No	Yes	No	No	Impurity
514.923	514.925	515.932	1.63	11.46	7-Perfluoro(methoxy)heptane sulfonic acid	C8HF17O4S	DTXSID601032230	N/A	2b	Not in Library	Yes	No	Yes	No	No	No	No	Biotransformation Product
547.941	547.943	548.95	3.34	13.74	Perfluorononanesulfonamide (PFNSA)	C9H2F19NO2S	DTXSID001035824	1818833-95-2	3	Exact Mass Only	Yes	No	No	No	Yes	No	No	Impurity
548.926	548.927	549.934	1.32987	11.72	Perfluorononanesulfonic acid (PFNS)	C9HF19O3S	DTXSID8071356	68259-12-1	1	100	Yes	No	Yes	No	No	No	No	Biotransformation Product
563.937	563.938	564.945	1.45	14.39*	Perfluoroethernonanesulfonamide (PFENSA)	C9H2F19NO3S	N/A	N/A	3	Not in Library	No	No	No	No	Yes	No	No	Impurity
564.924	564.922	565.929	-3.33	12	Perfluoroethernonane sulfonic acid (PFENS)	C9HF19O4S	N/A	N/A	3	Not in Library	Yes	No	Yes	No	No	No	No	Biotransformation Product
573.982	573.985	574.992	3.97	7.84	Perfluorohexanesulfonamide-N-glucuronide (PFHxSA-N-gluc)	C12H10F13NO8S	N/A	N/A	1	93.3	Yes	No	Yes	No	No	No	No	Biotransformation Product
*: Dosing Solution Retention Time
N/A: Not Assigned
